# Supplementary material for: ﻿Revision of the Chinese endemic genus Megadrypta Sciaky & Anichtchenko, 2020 (Coleoptera, Carabidae, Dryptini), with description of a new species
Source: Zookeys. 2025 Feb 7;1226:183–93. doi: 10.3897/zookeys.1226.142678 (PMC11829199; doi:10.3897/zookeys.1226.142678)
Supplement: XML Treatment for Megadrypta [file zookeys.1226.142678-treatment1.xml]

<!DOCTYPE tp:taxon-treatment
  PUBLIC "-//TaxonX//DTD Taxonomic Treatment Publishing DTD v0 20100105//EN" "tax-treatment-NSO.dtd">
<tp:taxon-treatment xmlns:tp="http://www.plazi.org/taxpub"><tp:treatment-meta><kwd-group><label>Taxon classification</label><kwd>
              <named-content content-type="kingdom">Animalia</named-content>
            </kwd><kwd>
              <named-content content-type="order">Coleoptera</named-content>
            </kwd><kwd>
              <named-content content-type="family">Carabidae</named-content>
            </kwd></kwd-group><mixed-citation publication-type="journal"><person-group><name><surname>Chen</surname><given-names>Jia-Heng</given-names></name><name><surname>Shi</surname><given-names>Hong-Liang</given-names></name><name><surname>Liang</surname><given-names>Hong-Bin</given-names></name></person-group><article-title>﻿Revision of the Chinese endemic genus <italic><tp:taxon-name><tp:taxon-name-part taxon-name-part-type="genus" reg="Megadrypta">Megadrypta</tp:taxon-name-part></tp:taxon-name></italic> Sciaky &amp; Anichtchenko, 2020 (<tp:taxon-name><tp:taxon-name-part taxon-name-part-type="order">Coleoptera</tp:taxon-name-part></tp:taxon-name>, <tp:taxon-name><tp:taxon-name-part taxon-name-part-type="family">Carabidae</tp:taxon-name-part></tp:taxon-name>, <tp:taxon-name><tp:taxon-name-part taxon-name-part-type="tribe">Dryptini</tp:taxon-name-part></tp:taxon-name>), with description of a new species</article-title><source>Zookeys</source><day>07</day><month>02</month><year>2025</year><volume>1226</volume><fpage>183</fpage><lpage>193</lpage><pub-id pub-id-type="doi">10.3897/zookeys.1226.142678</pub-id></mixed-citation></tp:treatment-meta><tp:nomenclature><label>﻿Genus</label><tp:taxon-name>
            <object-id xmlns:xlink="http://www.w3.org/1999/xlink" content-type="arpha" xlink:type="simple">44ABD71D-6391-5D5D-AE7E-651BF4454556</object-id>
            <tp:taxon-name-part taxon-name-part-type="genus" reg="Megadrypta">Megadrypta</tp:taxon-name-part>
          </tp:taxon-name><tp:taxon-authority>Sciaky &amp; Anichtchenko, 2020</tp:taxon-authority><tp:nomenclature-citation-list><tp:nomenclature-citation><tp:taxon-name>
                <tp:taxon-name-part taxon-name-part-type="genus" reg="Megadrypta">Megadrypta</tp:taxon-name-part>
              </tp:taxon-name><comment>Sciaky &amp; Anichtchenko, 2020: 525.</comment></tp:nomenclature-citation></tp:nomenclature-citation-list></tp:nomenclature><tp:treatment-sec sec-type="type species" id="SECID0E1FAC"><title>Type species.</title><p><italic><tp:taxon-name><tp:taxon-name-part taxon-name-part-type="genus" reg="Megadrypta">Megadrypta</tp:taxon-name-part><tp:taxon-name-part taxon-name-part-type="species" reg="mirabilis">mirabilis</tp:taxon-name-part></tp:taxon-name></italic> Sciaky &amp; Anichtchenko, 2020, by original designation.</p></tp:treatment-sec><tp:treatment-sec sec-type="description" id="SECID0ELGAC"><title>Diagnostic characters.</title><p>Large dryptine ground beetles with <abbrev xmlns:xlink="http://www.w3.org/1999/xlink" xlink:title="length of the body" id="ABBRID0ERGAC" xlink:type="simple">BL</abbrev> 13.0–17.0 mm. Dorsal surface dark with more or less bluish metallic luster; mouth parts, antennae, and legs reddish or dark brown. All terminal palpomeres securiform in males, slenderer and weakly expanded at apex in females; labrum trilobate, with medial lobe forwardly projecting; antennae long, aligned backward reaching middle of elytra; antennomere 1 nearly as long as sum of antennomeres 2–7 combined; temporae well developed. Pronotum cylindrical; anterior angles obtuse; lateral margins of pronotum distinctly doubly concave, before middle and after middle; lateral margins of pronotum completely beaded; posterior angles nearly rectangular, apex rounded. Elytra wide; shoulders extremely narrow; with 6–8 parascutellar pores; striae deeply punctate; intervals slightly convex and pubescent; posterior margins of elytra truncated, slightly sinuate near outer-apical angles. Hind wings reduced. Legs slender, tarsal claws toothless. Male genitalia stout; apical lamella short and wide, apex rounded and thickened; endophallus with more or less distinct central sclerite. Gonocoxite 2 of ovipositor falciform and smooth, without ensiform setae.</p></tp:treatment-sec><tp:treatment-sec sec-type="Geographical notes" id="SECID0EVGAC"><title>Geographical notes</title><p>(Fig. <xref ref-type="fig" rid="F1">1</xref>). Members of this genus were only found in mid-elevation (1000–1500 m) habitats in southern China. <italic><tp:taxon-name><tp:taxon-name-part taxon-name-part-type="genus" reg="Megadrypta">Megadrypta</tp:taxon-name-part><tp:taxon-name-part taxon-name-part-type="species" reg="mirabilis">mirabilis</tp:taxon-name-part></tp:taxon-name></italic> is distributed in the Nanling Area including southeastern Guizhou, northern Guangxi, and northern Guangdong. <italic><tp:taxon-name><tp:taxon-name-part taxon-name-part-type="genus" reg="Megadrypta">Megadrypta</tp:taxon-name-part><tp:taxon-name-part taxon-name-part-type="species" reg="maozhoui">maozhoui</tp:taxon-name-part></tp:taxon-name></italic> sp. nov. is distributed in southwestern mountains around the Sichuan Basin, and it is currently recorded from central Sichuan and northeastern Yunnan.</p><fig id="F1" position="float" orientation="portrait"><object-id xmlns:xlink="http://www.w3.org/1999/xlink" content-type="doi" xlink:type="simple">10.3897/zookeys.1226.142678.figure1</object-id><object-id xmlns:xlink="http://www.w3.org/1999/xlink" content-type="arpha" xlink:type="simple">1A5CF65D-6313-5315-8327-0C33CF99149A</object-id><label>Figure 1.</label><caption><p>Distribution map for <italic><tp:taxon-name><tp:taxon-name-part taxon-name-part-type="genus" reg="Megadrypta">Megadrypta</tp:taxon-name-part></tp:taxon-name></italic> spp. Red circles: <italic><tp:taxon-name><tp:taxon-name-part taxon-name-part-type="genus" reg="Megadrypta">M.</tp:taxon-name-part><tp:taxon-name-part taxon-name-part-type="species" reg="mirabilis">mirabilis</tp:taxon-name-part></tp:taxon-name></italic> Sciaky &amp; Anichtchenko; yellow circles: <italic><tp:taxon-name><tp:taxon-name-part taxon-name-part-type="genus" reg="Megadrypta">M.</tp:taxon-name-part><tp:taxon-name-part taxon-name-part-type="species" reg="maozhoui">maozhoui</tp:taxon-name-part></tp:taxon-name></italic> sp. nov.</p></caption><graphic xmlns:xlink="http://www.w3.org/1999/xlink" xlink:href="zookeys-1226-183_article-142678__-g001.jpg" position="float" orientation="portrait" xlink:type="simple" id="oo_1244299.jpg"><uri content-type="original_file" xlink:type="simple">https://binary.pensoft.net/fig/1244299</uri></graphic></fig><sec sec-type="﻿Key to species of Megadrypta Sciaky &amp; Anichtchenko, 2020" id="SECID0E6IAC"><title>﻿Key to species of <italic><tp:taxon-name><tp:taxon-name-part taxon-name-part-type="genus" reg="Megadrypta">Megadrypta</tp:taxon-name-part></tp:taxon-name></italic> Sciaky &amp; Anichtchenko, 2020</title><table-wrap content-type="key" position="anchor" orientation="portrait"><table id="TID0EPFAC" rules="all"><tbody><tr><td rowspan="1" colspan="1">1</td><td rowspan="1" colspan="1">Body very large (<abbrev xmlns:xlink="http://www.w3.org/1999/xlink" xlink:title="length of the body" id="ABBRID0E2JAC" xlink:type="simple">BL</abbrev> 13–17 mm); pronotal lateral bead complete; elytron with 6–8 parascutellar pores; elytra strongly narrowed toward shoulders; hind wings strongly reduced; gonocoxite 2 of ovipositor without setae</td><td rowspan="1" colspan="1">
                      <bold>2 (<italic><tp:taxon-name><tp:taxon-name-part taxon-name-part-type="genus" reg="Megadrypta">Megadrypta</tp:taxon-name-part></tp:taxon-name></italic>)</bold>
                    </td></tr><tr><td rowspan="1" colspan="1">–</td><td rowspan="1" colspan="1">Body smaller in size (<abbrev xmlns:xlink="http://www.w3.org/1999/xlink" xlink:title="length of the body" id="ABBRID0EVKAC" xlink:type="simple">BL</abbrev> &lt; 14 mm); pronotal lateral bead complete or not; elytron with 1–4 parascutellar pores; elytra less pronouncedly narrowed toward shoulders; hind wings well developed; gonocoxite 2 of ovipositor setose (except for the genus <italic><tp:taxon-name><tp:taxon-name-part taxon-name-part-type="genus" reg="Nesiodrypta">Nesiodrypta</tp:taxon-name-part></tp:taxon-name></italic> Jeannel, 1949 without setae)</td><td rowspan="1" colspan="1">
                      <bold>other <tp:taxon-name><tp:taxon-name-part taxon-name-part-type="tribe">Dryptini</tp:taxon-name-part></tp:taxon-name> genera</bold>
                    </td></tr><tr><td rowspan="1" colspan="1">2</td><td rowspan="1" colspan="1">Dorsal surface black, with bluish luster very faint and hardly visible; femora dark brown to piceous, tibiae and tarsi sometimes lighter (Fig. <xref ref-type="fig" rid="F2">2B</xref>); mentum with anterior margin straight at middle (Fig. <xref ref-type="fig" rid="F6">6B</xref>); elytral striae incised with large punctures (much smaller than interval width); in lateral view, median lobe of aedeagus equally broadened before apical third and then abruptly narrowed, ventral margin strongly curved before apical lamella (Fig. <xref ref-type="fig" rid="F4">4A</xref>)</td><td rowspan="1" colspan="1">
                      <bold><italic>M</italic> . <italic><tp:taxon-name><tp:taxon-name-part taxon-name-part-type="genus" reg="Megadrypta"/><tp:taxon-name-part taxon-name-part-type="species" reg="mirabilis">mirabilis</tp:taxon-name-part></tp:taxon-name></italic> Sciaky &amp; Anichtchenko</bold>
                    </td></tr><tr><td rowspan="1" colspan="1">–</td><td rowspan="1" colspan="1">Dorsal surface dark with distinct bluish metallic luster; legs entirely reddish brown (Fig. <xref ref-type="fig" rid="F2">2A</xref>); mentum with anterior margin concave at middle (Fig. <xref ref-type="fig" rid="F6">6A</xref>); elytral striae interrupted by very coarse foveae (of similar size as interval width) (Fig. <xref ref-type="fig" rid="F3">3C</xref>); in lateral view, median lobe of aedeagus gradually attenuate to apex, ventral margin almost straight before apical lamella (Fig. <xref ref-type="fig" rid="F5">5A</xref>)</td><td rowspan="1" colspan="1">
                      <bold><italic>M</italic> . <italic><tp:taxon-name><tp:taxon-name-part taxon-name-part-type="genus" reg="Megadrypta"/><tp:taxon-name-part taxon-name-part-type="species" reg="maozhoui">maozhoui</tp:taxon-name-part></tp:taxon-name></italic> sp. nov.</bold>
                    </td></tr></tbody></table></table-wrap></sec></tp:treatment-sec><tp:treatment-sec><!--Section generated to contain objects referenced in tp:taxon-treatment.--><fig id="F2" position="float" orientation="portrait"><object-id xmlns:xlink="http://www.w3.org/1999/xlink" content-type="doi" xlink:type="simple">10.3897/zookeys.1226.142678.figure2</object-id><object-id xmlns:xlink="http://www.w3.org/1999/xlink" content-type="arpha" xlink:type="simple">9CDC06EB-824D-5DE7-A519-4CDBCF88CC9B</object-id><label>Figure 2.</label><caption><p>Habitus of <italic><tp:taxon-name><tp:taxon-name-part taxon-name-part-type="genus" reg="Megadrypta">Megadrypta</tp:taxon-name-part></tp:taxon-name></italic> spp. <bold>A</bold> holotype of <italic><tp:taxon-name><tp:taxon-name-part taxon-name-part-type="genus" reg="Megadrypta">M.</tp:taxon-name-part><tp:taxon-name-part taxon-name-part-type="species" reg="maozhoui">maozhoui</tp:taxon-name-part></tp:taxon-name></italic> sp. nov. <bold>B</bold> female of <italic><tp:taxon-name><tp:taxon-name-part taxon-name-part-type="genus" reg="Megadrypta">M.</tp:taxon-name-part><tp:taxon-name-part taxon-name-part-type="species" reg="mirabilis">mirabilis</tp:taxon-name-part></tp:taxon-name></italic> from Hunan. Scale bar: 5.0 mm.</p></caption><graphic xmlns:xlink="http://www.w3.org/1999/xlink" xlink:href="zookeys-1226-183_article-142678__-g002.jpg" position="float" orientation="portrait" xlink:type="simple" id="oo_1244300.jpg"><uri content-type="original_file" xlink:type="simple">https://binary.pensoft.net/fig/1244300</uri></graphic></fig><fig id="F6" position="float" orientation="portrait"><object-id xmlns:xlink="http://www.w3.org/1999/xlink" content-type="doi" xlink:type="simple">10.3897/zookeys.1226.142678.figure6</object-id><object-id xmlns:xlink="http://www.w3.org/1999/xlink" content-type="arpha" xlink:type="simple">A210621C-F7C8-56BD-9C3C-0549E3C84866</object-id><label>Figure 6.</label><caption><p>Mentum of <italic><tp:taxon-name><tp:taxon-name-part taxon-name-part-type="genus" reg="Megadrypta">Megadrypta</tp:taxon-name-part></tp:taxon-name></italic> spp. <bold>A</bold><italic><tp:taxon-name><tp:taxon-name-part taxon-name-part-type="genus" reg="Megadrypta">M.</tp:taxon-name-part><tp:taxon-name-part taxon-name-part-type="species" reg="maozhoui">maozhoui</tp:taxon-name-part></tp:taxon-name></italic> sp. nov. <bold>B</bold><italic><tp:taxon-name><tp:taxon-name-part taxon-name-part-type="genus" reg="Megadrypta">M.</tp:taxon-name-part><tp:taxon-name-part taxon-name-part-type="species" reg="mirabilis">mirabilis</tp:taxon-name-part></tp:taxon-name></italic>. Scale bar: 0.5 mm.</p></caption><graphic xmlns:xlink="http://www.w3.org/1999/xlink" xlink:href="zookeys-1226-183_article-142678__-g006.jpg" position="float" orientation="portrait" xlink:type="simple" id="oo_1244304.jpg"><uri content-type="original_file" xlink:type="simple">https://binary.pensoft.net/fig/1244304</uri></graphic></fig><fig id="F4" position="float" orientation="portrait"><object-id xmlns:xlink="http://www.w3.org/1999/xlink" content-type="doi" xlink:type="simple">10.3897/zookeys.1226.142678.figure4</object-id><object-id xmlns:xlink="http://www.w3.org/1999/xlink" content-type="arpha" xlink:type="simple">3E436279-15CB-5D20-80A0-A3C2076373FB</object-id><label>Figure 4.</label><caption><p>Median lobe of aedeagus, <italic><tp:taxon-name><tp:taxon-name-part taxon-name-part-type="genus" reg="Megadrypta">Megadrypta</tp:taxon-name-part><tp:taxon-name-part taxon-name-part-type="species" reg="mirabilis">mirabilis</tp:taxon-name-part></tp:taxon-name></italic>. <bold>A</bold> right lateral view <bold>B</bold> ventral view <bold>C</bold> dorsal view <bold>D</bold> left lateral view. Scale bar: 1.0 mm.</p></caption><graphic xmlns:xlink="http://www.w3.org/1999/xlink" xlink:href="zookeys-1226-183_article-142678__-g004.jpg" position="float" orientation="portrait" xlink:type="simple" id="oo_1244302.jpg"><uri content-type="original_file" xlink:type="simple">https://binary.pensoft.net/fig/1244302</uri></graphic></fig><fig id="F3" position="float" orientation="portrait"><object-id xmlns:xlink="http://www.w3.org/1999/xlink" content-type="doi" xlink:type="simple">10.3897/zookeys.1226.142678.figure3</object-id><object-id xmlns:xlink="http://www.w3.org/1999/xlink" content-type="arpha" xlink:type="simple">EE7AE5F5-03C2-53F6-8895-9B1B36DAA4C4</object-id><label>Figure 3.</label><caption><p>Holotype of <italic><tp:taxon-name><tp:taxon-name-part taxon-name-part-type="genus" reg="Megadrypta">Megadrypta</tp:taxon-name-part><tp:taxon-name-part taxon-name-part-type="species" reg="maozhoui">maozhoui</tp:taxon-name-part></tp:taxon-name></italic> sp. nov. <bold>A</bold> head in dorsal view <bold>B</bold> pronotum <bold>C</bold> basal elytra <bold>D</bold> abdomen. Scale bars: 1.0 mm (<bold>A–C</bold>); 2.0 mm (<bold>D</bold>).</p></caption><graphic xmlns:xlink="http://www.w3.org/1999/xlink" xlink:href="zookeys-1226-183_article-142678__-g003.jpg" position="float" orientation="portrait" xlink:type="simple" id="oo_1244301.jpg"><uri content-type="original_file" xlink:type="simple">https://binary.pensoft.net/fig/1244301</uri></graphic></fig><fig id="F5" position="float" orientation="portrait"><object-id xmlns:xlink="http://www.w3.org/1999/xlink" content-type="doi" xlink:type="simple">10.3897/zookeys.1226.142678.figure5</object-id><object-id xmlns:xlink="http://www.w3.org/1999/xlink" content-type="arpha" xlink:type="simple">2A3A444B-BA1B-5BA6-A624-8A843C98AD2D</object-id><label>Figure 5.</label><caption><p>Median lobe of aedeagus, a paratype of <italic><tp:taxon-name><tp:taxon-name-part taxon-name-part-type="genus" reg="Megadrypta">Megadrypta</tp:taxon-name-part><tp:taxon-name-part taxon-name-part-type="species" reg="maozhoui">maozhoui</tp:taxon-name-part></tp:taxon-name></italic> sp. nov. from Tiantaishan, Sichuan <bold>A</bold> right lateral view <bold>B</bold> ventral view <bold>C</bold> dorsal view <bold>D</bold> left lateral view. Scale bar: 1.0 mm.</p></caption><graphic xmlns:xlink="http://www.w3.org/1999/xlink" xlink:href="zookeys-1226-183_article-142678__-g005.jpg" position="float" orientation="portrait" xlink:type="simple" id="oo_1244303.jpg"><uri content-type="original_file" xlink:type="simple">https://binary.pensoft.net/fig/1244303</uri></graphic></fig></tp:treatment-sec></tp:taxon-treatment>
