# Supplementary material for: ﻿Revision of the Chinese endemic genus Megadrypta Sciaky & Anichtchenko, 2020 (Coleoptera, Carabidae, Dryptini), with description of a new species
Source: Zookeys. 2025 Feb 7;1226:183–93. doi: 10.3897/zookeys.1226.142678 (PMC11829199; doi:10.3897/zookeys.1226.142678)
Supplement: XML Treatment for Megadrypta maozhoui [file zookeys.1226.142678-treatment2.xml]

<!DOCTYPE tp:taxon-treatment
  PUBLIC "-//TaxonX//DTD Taxonomic Treatment Publishing DTD v0 20100105//EN" "tax-treatment-NSO.dtd">
<tp:taxon-treatment xmlns:tp="http://www.plazi.org/taxpub"><tp:treatment-meta><kwd-group><label>Taxon classification</label><kwd>
              <named-content content-type="kingdom">Animalia</named-content>
            </kwd><kwd>
              <named-content content-type="order">Coleoptera</named-content>
            </kwd><kwd>
              <named-content content-type="family">Carabidae</named-content>
            </kwd></kwd-group><mixed-citation publication-type="journal"><person-group><name><surname>Chen</surname><given-names>Jia-Heng</given-names></name><name><surname>Shi</surname><given-names>Hong-Liang</given-names></name><name><surname>Liang</surname><given-names>Hong-Bin</given-names></name></person-group><article-title>﻿Revision of the Chinese endemic genus <italic><tp:taxon-name><tp:taxon-name-part taxon-name-part-type="genus" reg="Megadrypta">Megadrypta</tp:taxon-name-part></tp:taxon-name></italic> Sciaky &amp; Anichtchenko, 2020 (<tp:taxon-name><tp:taxon-name-part taxon-name-part-type="order">Coleoptera</tp:taxon-name-part></tp:taxon-name>, <tp:taxon-name><tp:taxon-name-part taxon-name-part-type="family">Carabidae</tp:taxon-name-part></tp:taxon-name>, <tp:taxon-name><tp:taxon-name-part taxon-name-part-type="tribe">Dryptini</tp:taxon-name-part></tp:taxon-name>), with description of a new species</article-title><source>Zookeys</source><day>07</day><month>02</month><year>2025</year><volume>1226</volume><fpage>183</fpage><lpage>193</lpage><pub-id pub-id-type="doi">10.3897/zookeys.1226.142678</pub-id></mixed-citation></tp:treatment-meta><tp:nomenclature><label>﻿</label><tp:taxon-name>
            <object-id xmlns:xlink="http://www.w3.org/1999/xlink" content-type="arpha" xlink:type="simple">BBE47804-2F23-5671-96C8-BC6D11FFE30A</object-id>
            <tp:taxon-name-part taxon-name-part-type="genus" reg="Megadrypta">Megadrypta</tp:taxon-name-part>
            <tp:taxon-name-part taxon-name-part-type="species" reg="maozhoui">maozhoui</tp:taxon-name-part>
            <object-id xmlns:xlink="http://www.w3.org/1999/xlink" content-type="zoobank" xlink:type="simple">https://zoobank.org/A513A8DB-BB5D-46C8-9407-8C0DA236DC10</object-id>
          </tp:taxon-name><tp:taxon-status xmlns:xlink="http://www.w3.org/1999/xlink" xlink:type="simple">sp. nov.</tp:taxon-status><xref ref-type="fig" rid="F2">Figs 2A</xref><xref ref-type="fig" rid="F3">, 3</xref><xref ref-type="fig" rid="F5">, 5</xref><xref ref-type="fig" rid="F6">, 6A</xref><xref ref-type="fig" rid="F7">, 7 Chinese vernacular name: 茂洲巨逮步甲</xref></tp:nomenclature><tp:treatment-sec sec-type="type material" id="SECID0E4PAC"><title>Type materials.</title><p><bold><italic>Holotype</italic>: China</bold> • male, labeled “Sichuan, Qionglai, Mt. Tiantaishan, Sandaowan, 1246 m, 2024.V.1-5, <named-content xmlns:xlink="http://www.w3.org/1999/xlink" content-type="dwc:verbatimCoordinates" xlink:type="simple"><named-content content-type="geo-json" specific-use="{&#34;type&#34;:&#34;Point&#34;,&#34;coordinates&#34;:[103.119900,30.267400]}" id="NCID0EMAAE" xlink:type="simple">N30.2674 E103.1199</named-content></named-content>, Maozhou XU &amp; Tianxuan GU leg.”; “HOLOTYPE <italic><tp:taxon-name><tp:taxon-name-part taxon-name-part-type="genus" reg="Megadrypta">Megadrypta</tp:taxon-name-part><tp:taxon-name-part taxon-name-part-type="species" reg="maozhoui">maozhoui</tp:taxon-name-part></tp:taxon-name></italic> sp. nov., det. Chen &amp; Shi. 2024” [red label]; <named-content xmlns:xlink="http://www.w3.org/1999/xlink" content-type="dwc:institutional_code" xlink:title="Institute of Zoology, Chinese Academy of Sciences" xlink:href="http://grbio.org/institution/institute-zoology-chinese-academy-sciences" xlink:type="simple">IZAS</named-content>. <bold><italic>Paratypes</italic>: China</bold> • 2 male and 1 female, labeled “Sichuan, Qionglai, Mt. Tiantaishan, Sandaowan, 1246 m, 2024.V.30, <named-content xmlns:xlink="http://www.w3.org/1999/xlink" content-type="dwc:verbatimCoordinates" xlink:type="simple"><named-content content-type="geo-json" specific-use="{&#34;type&#34;:&#34;Point&#34;,&#34;coordinates&#34;:[103.119900,30.267400]}" id="NCID0EHBAE" xlink:type="simple">N30.2674 E103.1199</named-content></named-content>, Maozhou XU leg.”; <abbrev xmlns:xlink="http://www.w3.org/1999/xlink" xlink:title="personal collection of Jia-Heng Chen" id="ABBRID0EMBAE" xlink:type="simple">CCJH</abbrev>. <bold>China</bold> • 1 female, labeled “Yunnan, Zhaotong, Yiliang County, Luowang Township, Aiziping, <named-content xmlns:xlink="http://www.w3.org/1999/xlink" content-type="dwc:verbatimCoordinates" xlink:type="simple"><named-content content-type="geo-json" specific-use="{&#34;type&#34;:&#34;Point&#34;,&#34;coordinates&#34;:[104.680900,27.880900]}" id="NCID0EVBAE" xlink:type="simple">N27.8809 E104.6809</named-content></named-content>, 1311 m, 2024.9.9, Anxian SHI leg.”; <named-content xmlns:xlink="http://www.w3.org/1999/xlink" content-type="dwc:institutional_code" xlink:title="Entomological Museum, China Agricultural University" xlink:href="http://grbio.org/institution/china-agricultural-university" xlink:type="simple">CAU</named-content>. <bold>China</bold> • 1 female, labeled “Sichuan, Ya’an, Mt. Zhougongshan, 2018.7, Yong WANG leg.” [alcohol immersion]; <named-content xmlns:xlink="http://www.w3.org/1999/xlink" content-type="dwc:institutional_code" xlink:title="Institute of Zoology, Chinese Academy of Sciences" xlink:href="http://grbio.org/institution/institute-zoology-chinese-academy-sciences" xlink:type="simple">IZAS</named-content>.</p><fig id="F2" position="float" orientation="portrait"><object-id xmlns:xlink="http://www.w3.org/1999/xlink" content-type="doi" xlink:type="simple">10.3897/zookeys.1226.142678.figure2</object-id><object-id xmlns:xlink="http://www.w3.org/1999/xlink" content-type="arpha" xlink:type="simple">9CDC06EB-824D-5DE7-A519-4CDBCF88CC9B</object-id><label>Figure 2.</label><caption><p>Habitus of <italic><tp:taxon-name><tp:taxon-name-part taxon-name-part-type="genus" reg="Megadrypta">Megadrypta</tp:taxon-name-part></tp:taxon-name></italic> spp. <bold>A</bold> holotype of <italic><tp:taxon-name><tp:taxon-name-part taxon-name-part-type="genus" reg="Megadrypta">M.</tp:taxon-name-part><tp:taxon-name-part taxon-name-part-type="species" reg="maozhoui">maozhoui</tp:taxon-name-part></tp:taxon-name></italic> sp. nov. <bold>B</bold> female of <italic><tp:taxon-name><tp:taxon-name-part taxon-name-part-type="genus" reg="Megadrypta">M.</tp:taxon-name-part><tp:taxon-name-part taxon-name-part-type="species" reg="mirabilis">mirabilis</tp:taxon-name-part></tp:taxon-name></italic> from Hunan. Scale bar: 5.0 mm.</p></caption><graphic xmlns:xlink="http://www.w3.org/1999/xlink" xlink:href="zookeys-1226-183_article-142678__-g002.jpg" position="float" orientation="portrait" xlink:type="simple" id="oo_1244300.jpg"><uri content-type="original_file" xlink:type="simple">https://binary.pensoft.net/fig/1244300</uri></graphic></fig></tp:treatment-sec><tp:treatment-sec sec-type="diagnosis" id="SECID0ESDAE"><title>Diagnosis.</title><p>Dorsal surface dark with distinct bluish metallic luster, mouth parts, antennae and all parts of legs reddish brown. Mentum with anterior margin concave and shallowly emarginate at middle. Pronotum with lateral margins gradually sinuate twice, behind anterior angles and before posterior angles. Elytra with 7–8 parascutellar pores, significantly narrowed base and discontinuous striae, interrupted by coarse foveae (of similar size as interval width) (Fig. <xref ref-type="fig" rid="F3">3C</xref>). Apical lamella of median lobe of aedeagus short (<abbrev xmlns:xlink="http://www.w3.org/1999/xlink" xlink:title="length of the apical lamella of the aedeagus" id="ABBRID0E3DAE" xlink:type="simple">ALL</abbrev>/<abbrev xmlns:xlink="http://www.w3.org/1999/xlink" xlink:title="width of apical lamella of the aedeagus" id="ABBRID0EAEAE" xlink:type="simple">ALW</abbrev> 0.55–0.61), obtuse and rounded (Fig. <xref ref-type="fig" rid="F5">5B, C</xref>); median lobe of aedeagus in lateral view stout, gradually attenuate to apex, ventral margin very faintly curved before apical lamella (Fig. <xref ref-type="fig" rid="F5">5A, D</xref>); endophallus with a distinct central sclerite (Fig. <xref ref-type="fig" rid="F5">5C, D</xref>).</p><fig id="F3" position="float" orientation="portrait"><object-id xmlns:xlink="http://www.w3.org/1999/xlink" content-type="doi" xlink:type="simple">10.3897/zookeys.1226.142678.figure3</object-id><object-id xmlns:xlink="http://www.w3.org/1999/xlink" content-type="arpha" xlink:type="simple">EE7AE5F5-03C2-53F6-8895-9B1B36DAA4C4</object-id><label>Figure 3.</label><caption><p>Holotype of <italic><tp:taxon-name><tp:taxon-name-part taxon-name-part-type="genus" reg="Megadrypta">Megadrypta</tp:taxon-name-part><tp:taxon-name-part taxon-name-part-type="species" reg="maozhoui">maozhoui</tp:taxon-name-part></tp:taxon-name></italic> sp. nov. <bold>A</bold> head in dorsal view <bold>B</bold> pronotum <bold>C</bold> basal elytra <bold>D</bold> abdomen. Scale bars: 1.0 mm (<bold>A–C</bold>); 2.0 mm (<bold>D</bold>).</p></caption><graphic xmlns:xlink="http://www.w3.org/1999/xlink" xlink:href="zookeys-1226-183_article-142678__-g003.jpg" position="float" orientation="portrait" xlink:type="simple" id="oo_1244301.jpg"><uri content-type="original_file" xlink:type="simple">https://binary.pensoft.net/fig/1244301</uri></graphic></fig></tp:treatment-sec><tp:treatment-sec sec-type="comparisons" id="SECID0EUFAE"><title>Comparisons.</title><p><italic><tp:taxon-name><tp:taxon-name-part taxon-name-part-type="genus" reg="Megadrypta">Megadrypta</tp:taxon-name-part><tp:taxon-name-part taxon-name-part-type="species" reg="maozhoui">maozhoui</tp:taxon-name-part></tp:taxon-name></italic> sp. nov. can be easily distinguished from the type species of the genus by the combination of following characters: (1) dorsum with distinct bluish metallic luster (versus dark without or with very faint metallic luster in <italic><tp:taxon-name><tp:taxon-name-part taxon-name-part-type="genus" reg="Megadrypta">M.</tp:taxon-name-part><tp:taxon-name-part taxon-name-part-type="species" reg="mirabilis">mirabilis</tp:taxon-name-part></tp:taxon-name></italic>); (2) legs entirely reddish brown, always much paler than that of the latter species; (3) mentum with anterior margin concaved and shallowly emarginate at middle (versus straight and without emargination in <italic><tp:taxon-name><tp:taxon-name-part taxon-name-part-type="genus" reg="Megadrypta">M.</tp:taxon-name-part><tp:taxon-name-part taxon-name-part-type="species" reg="mirabilis">mirabilis</tp:taxon-name-part></tp:taxon-name></italic>); (4) pronotum narrower <abbrev xmlns:xlink="http://www.w3.org/1999/xlink" xlink:title="length of the pronotum" id="ABBRID0E2GAE" xlink:type="simple">PL</abbrev>/<abbrev xmlns:xlink="http://www.w3.org/1999/xlink" xlink:title="width of the pronotum" id="ABBRID0E6GAE" xlink:type="simple">PW</abbrev> 1.76–1.88 (versus <abbrev xmlns:xlink="http://www.w3.org/1999/xlink" xlink:title="length of the pronotum" id="ABBRID0EDHAE" xlink:type="simple">PL</abbrev>/<abbrev xmlns:xlink="http://www.w3.org/1999/xlink" xlink:title="width of the pronotum" id="ABBRID0EHHAE" xlink:type="simple">PW</abbrev> 1.62–1.68 in <italic><tp:taxon-name><tp:taxon-name-part taxon-name-part-type="genus" reg="Megadrypta">M.</tp:taxon-name-part><tp:taxon-name-part taxon-name-part-type="species" reg="mirabilis">mirabilis</tp:taxon-name-part></tp:taxon-name></italic>); (5) elytra more elongated, <abbrev xmlns:xlink="http://www.w3.org/1999/xlink" xlink:title="length of the elytra" id="ABBRID0EWHAE" xlink:type="simple">EL</abbrev>/<abbrev xmlns:xlink="http://www.w3.org/1999/xlink" xlink:title="width of the elytra" id="ABBRID0E1HAE" xlink:type="simple">EW</abbrev> 1.56–1.68 (versus <abbrev xmlns:xlink="http://www.w3.org/1999/xlink" xlink:title="length of the elytra" id="ABBRID0E5HAE" xlink:type="simple">EL</abbrev>/<abbrev xmlns:xlink="http://www.w3.org/1999/xlink" xlink:title="width of the elytra" id="ABBRID0ECIAE" xlink:type="simple">EW</abbrev> 1.44–1.50 in <italic><tp:taxon-name><tp:taxon-name-part taxon-name-part-type="genus" reg="Megadrypta">M.</tp:taxon-name-part><tp:taxon-name-part taxon-name-part-type="species" reg="mirabilis">mirabilis</tp:taxon-name-part></tp:taxon-name></italic>); (6) elytral striae discontinuous, interrupted by coarse foveae (versus striae entire with normal punctures in <italic><tp:taxon-name><tp:taxon-name-part taxon-name-part-type="genus" reg="Megadrypta">M.</tp:taxon-name-part><tp:taxon-name-part taxon-name-part-type="species" reg="mirabilis">mirabilis</tp:taxon-name-part></tp:taxon-name></italic>); (7) median lobe of aedeagus in lateral view gradually attenuate to apex, ventral margin nearly straight before apex (versus median lobe evenly thickened before apical third and then abruptly narrowed, ventral margin distinctly curved before apex in <italic><tp:taxon-name><tp:taxon-name-part taxon-name-part-type="genus" reg="Megadrypta">M.</tp:taxon-name-part><tp:taxon-name-part taxon-name-part-type="species" reg="mirabilis">mirabilis</tp:taxon-name-part></tp:taxon-name></italic>); (8) apical lamella of aedeagus with apex obtuse and rounded in dorsal view (versus a little narrower in the latter species); (9) central sclerite of endophallus more distinctly sclerotized with clear border in ventral view (versus less sclerotized with ambiguous border in the latter species).</p></tp:treatment-sec><tp:treatment-sec sec-type="description" id="SECID0EHJAE"><title>Description.</title><p><abbrev xmlns:xlink="http://www.w3.org/1999/xlink" xlink:title="length of the body" id="ABBRID0ENJAE" xlink:type="simple">BL</abbrev> 13.6–15.5 mm (13.8 mm in holotype); dorsal and ventral surface with distinct bluish metallic luster; palpi, antennae and all parts of legs reddish brown, mandibles dark brown. <bold><italic>Head</italic></bold> (Fig. <xref ref-type="fig" rid="F3">3A</xref>): mandibles long, about five times as long as labrum, hooked at apex; labrum trilobate, medial lobe slightly extended anteriorly, anterolateral angles rounded-obtuse, sparsely pubescent near anterior margin; clypeus impunctate and pubescent; vertex densely and coarsely punctate; temporae slightly shorter than eyes, well tumid behind eyes, superficially pubescent and punctate; antennae long, a little exceeding midpoint of elytra. <bold><italic>Pronotum</italic></bold> (Fig. <xref ref-type="fig" rid="F3">3B</xref>) cylindrical (<abbrev xmlns:xlink="http://www.w3.org/1999/xlink" xlink:title="length of the pronotum" id="ABBRID0E6JAE" xlink:type="simple">PL</abbrev>/<abbrev xmlns:xlink="http://www.w3.org/1999/xlink" xlink:title="width of the pronotum" id="ABBRID0EDKAE" xlink:type="simple">PW</abbrev> 1.76–1.88), disc pubescent and coarsely punctate; anterior angles obtuse; lateral margins distinctly doubly sinuate behind anterior angles and before posterior angles; lateral margins entirely beaded; posterior angles nearly rectangular, apex rounded; median line shallow but distinct; sides of pronotum flattened from above and a little laterally extended near middle, median region elevated. <bold><italic>Elytra</italic></bold> (Fig. <xref ref-type="fig" rid="F3">3C</xref>) wide (<abbrev xmlns:xlink="http://www.w3.org/1999/xlink" xlink:title="length of the elytra" id="ABBRID0EOKAE" xlink:type="simple">EL</abbrev>/<abbrev xmlns:xlink="http://www.w3.org/1999/xlink" xlink:title="width of the elytra" id="ABBRID0ESKAE" xlink:type="simple">EW</abbrev> 1.56–1.68), widest on apical third; with 7–8 parascutellar pores; base strongly narrowed; intervals slightly convex and evenly pubescent; striae discontinuous, interrupted by coarse foveae, the foveae much wider than parascutellar pores, in similar size of interval width; posterior margins truncated, slightly sinuate near outer-apical angles; outer-apical angles obtuse, sutural angles acute angled. <bold><italic>Male genitalia</italic></bold> (Fig. <xref ref-type="fig" rid="F5">5</xref>): median lobe of aedeagus relatively stout, gradually attenuate to apex; in lateral view, median lobe widest near base, ventral margin very weakly curved before apical lamella (Fig. <xref ref-type="fig" rid="F5">5A–D</xref>), apical lamella slightly thickened apically; median lobe in dorsal view (Fig. <xref ref-type="fig" rid="F4">4B, C</xref>), with short (<abbrev xmlns:xlink="http://www.w3.org/1999/xlink" xlink:title="length of the apical lamella of the aedeagus" id="ABBRID0EFLAE" xlink:type="simple">ALL</abbrev>/<abbrev xmlns:xlink="http://www.w3.org/1999/xlink" xlink:title="width of apical lamella of the aedeagus" id="ABBRID0EJLAE" xlink:type="simple">ALW</abbrev> 0.55–0.61), obtuse and rounded apical lamella; endophallus with a distinct central sclerite, the central sclerite axe-shaped, with well-defined border in ventral view.</p><fig id="F4" position="float" orientation="portrait"><object-id xmlns:xlink="http://www.w3.org/1999/xlink" content-type="doi" xlink:type="simple">10.3897/zookeys.1226.142678.figure4</object-id><object-id xmlns:xlink="http://www.w3.org/1999/xlink" content-type="arpha" xlink:type="simple">3E436279-15CB-5D20-80A0-A3C2076373FB</object-id><label>Figure 4.</label><caption><p>Median lobe of aedeagus, <italic><tp:taxon-name><tp:taxon-name-part taxon-name-part-type="genus" reg="Megadrypta">Megadrypta</tp:taxon-name-part><tp:taxon-name-part taxon-name-part-type="species" reg="mirabilis">mirabilis</tp:taxon-name-part></tp:taxon-name></italic>. <bold>A</bold> right lateral view <bold>B</bold> ventral view <bold>C</bold> dorsal view <bold>D</bold> left lateral view. Scale bar: 1.0 mm.</p></caption><graphic xmlns:xlink="http://www.w3.org/1999/xlink" xlink:href="zookeys-1226-183_article-142678__-g004.jpg" position="float" orientation="portrait" xlink:type="simple" id="oo_1244302.jpg"><uri content-type="original_file" xlink:type="simple">https://binary.pensoft.net/fig/1244302</uri></graphic></fig><fig id="F5" position="float" orientation="portrait"><object-id xmlns:xlink="http://www.w3.org/1999/xlink" content-type="doi" xlink:type="simple">10.3897/zookeys.1226.142678.figure5</object-id><object-id xmlns:xlink="http://www.w3.org/1999/xlink" content-type="arpha" xlink:type="simple">2A3A444B-BA1B-5BA6-A624-8A843C98AD2D</object-id><label>Figure 5.</label><caption><p>Median lobe of aedeagus, a paratype of <italic><tp:taxon-name><tp:taxon-name-part taxon-name-part-type="genus" reg="Megadrypta">Megadrypta</tp:taxon-name-part><tp:taxon-name-part taxon-name-part-type="species" reg="maozhoui">maozhoui</tp:taxon-name-part></tp:taxon-name></italic> sp. nov. from Tiantaishan, Sichuan <bold>A</bold> right lateral view <bold>B</bold> ventral view <bold>C</bold> dorsal view <bold>D</bold> left lateral view. Scale bar: 1.0 mm.</p></caption><graphic xmlns:xlink="http://www.w3.org/1999/xlink" xlink:href="zookeys-1226-183_article-142678__-g005.jpg" position="float" orientation="portrait" xlink:type="simple" id="oo_1244303.jpg"><uri content-type="original_file" xlink:type="simple">https://binary.pensoft.net/fig/1244303</uri></graphic></fig><fig id="F6" position="float" orientation="portrait"><object-id xmlns:xlink="http://www.w3.org/1999/xlink" content-type="doi" xlink:type="simple">10.3897/zookeys.1226.142678.figure6</object-id><object-id xmlns:xlink="http://www.w3.org/1999/xlink" content-type="arpha" xlink:type="simple">A210621C-F7C8-56BD-9C3C-0549E3C84866</object-id><label>Figure 6.</label><caption><p>Mentum of <italic><tp:taxon-name><tp:taxon-name-part taxon-name-part-type="genus" reg="Megadrypta">Megadrypta</tp:taxon-name-part></tp:taxon-name></italic> spp. <bold>A</bold><italic><tp:taxon-name><tp:taxon-name-part taxon-name-part-type="genus" reg="Megadrypta">M.</tp:taxon-name-part><tp:taxon-name-part taxon-name-part-type="species" reg="maozhoui">maozhoui</tp:taxon-name-part></tp:taxon-name></italic> sp. nov. <bold>B</bold><italic><tp:taxon-name><tp:taxon-name-part taxon-name-part-type="genus" reg="Megadrypta">M.</tp:taxon-name-part><tp:taxon-name-part taxon-name-part-type="species" reg="mirabilis">mirabilis</tp:taxon-name-part></tp:taxon-name></italic>. Scale bar: 0.5 mm.</p></caption><graphic xmlns:xlink="http://www.w3.org/1999/xlink" xlink:href="zookeys-1226-183_article-142678__-g006.jpg" position="float" orientation="portrait" xlink:type="simple" id="oo_1244304.jpg"><uri content-type="original_file" xlink:type="simple">https://binary.pensoft.net/fig/1244304</uri></graphic></fig><fig id="F7" position="float" orientation="portrait"><object-id xmlns:xlink="http://www.w3.org/1999/xlink" content-type="doi" xlink:type="simple">10.3897/zookeys.1226.142678.figure7</object-id><object-id xmlns:xlink="http://www.w3.org/1999/xlink" content-type="arpha" xlink:type="simple">EB6F1937-ADB1-5090-8243-1BE1979F9181</object-id><label>Figure 7.</label><caption><p>Collecton site and habitus of <italic><tp:taxon-name><tp:taxon-name-part taxon-name-part-type="genus" reg="Megadrypta">M.</tp:taxon-name-part><tp:taxon-name-part taxon-name-part-type="species" reg="maozhoui">maozhoui</tp:taxon-name-part></tp:taxon-name></italic> sp. nov. <bold>A</bold> Collection site on Mount Tiantaishan, Sichuan (<bold>B</bold> and <bold>C</bold> photographed in area of the red circle, <bold>D</bold> photographed in area of yellow circle) <bold>B–D</bold> habitus (photographed by Mao-Zhou Xu) <bold>E</bold> habitus, from Mount Zhougongshan (photographed by Yong Wang).</p></caption><graphic xmlns:xlink="http://www.w3.org/1999/xlink" xlink:href="zookeys-1226-183_article-142678__-g007.jpg" position="float" orientation="portrait" xlink:type="simple" id="oo_1244305.jpg"><uri content-type="original_file" xlink:type="simple">https://binary.pensoft.net/fig/1244305</uri></graphic></fig></tp:treatment-sec><tp:treatment-sec sec-type="etymology" id="SECID0E6PAE"><title>Etymology.</title><p>This species is named after Mr Mao-Zhou Xu, who collected and donated most of the type specimens.</p></tp:treatment-sec><tp:treatment-sec sec-type="distribution" id="SECID0EEQAE"><title>Distribution.</title><p>This species is known from three localities in two provinces of southwestern China: Mount Tiantaishan and Mount Zhougongshan of central Sichuan, and Luowang Township of northeastern Yunnan.</p></tp:treatment-sec><tp:treatment-sec sec-type="habitat" id="SECID0EJQAE"><title>Habitat.</title><p>(Fig. <xref ref-type="fig" rid="F7">7</xref>) All specimens were collected on low vegetation under latifoliate forest at night.</p></tp:treatment-sec></tp:taxon-treatment>
