# Supplementary material for: ﻿Revision of the Chinese endemic genus Megadrypta Sciaky & Anichtchenko, 2020 (Coleoptera, Carabidae, Dryptini), with description of a new species
Source: Zookeys. 2025 Feb 7;1226:183–93. doi: 10.3897/zookeys.1226.142678 (PMC11829199; doi:10.3897/zookeys.1226.142678)
Supplement: XML Treatment for Megadrypta mirabilis [file zookeys.1226.142678-treatment3.xml]

<!DOCTYPE tp:taxon-treatment
  PUBLIC "-//TaxonX//DTD Taxonomic Treatment Publishing DTD v0 20100105//EN" "tax-treatment-NSO.dtd">
<tp:taxon-treatment xmlns:tp="http://www.plazi.org/taxpub"><tp:treatment-meta><kwd-group><label>Taxon classification</label><kwd>
              <named-content content-type="kingdom">Animalia</named-content>
            </kwd><kwd>
              <named-content content-type="order">Coleoptera</named-content>
            </kwd><kwd>
              <named-content content-type="family">Carabidae</named-content>
            </kwd></kwd-group><mixed-citation publication-type="journal"><person-group><name><surname>Chen</surname><given-names>Jia-Heng</given-names></name><name><surname>Shi</surname><given-names>Hong-Liang</given-names></name><name><surname>Liang</surname><given-names>Hong-Bin</given-names></name></person-group><article-title>﻿Revision of the Chinese endemic genus <italic><tp:taxon-name><tp:taxon-name-part taxon-name-part-type="genus" reg="Megadrypta">Megadrypta</tp:taxon-name-part></tp:taxon-name></italic> Sciaky &amp; Anichtchenko, 2020 (<tp:taxon-name><tp:taxon-name-part taxon-name-part-type="order">Coleoptera</tp:taxon-name-part></tp:taxon-name>, <tp:taxon-name><tp:taxon-name-part taxon-name-part-type="family">Carabidae</tp:taxon-name-part></tp:taxon-name>, <tp:taxon-name><tp:taxon-name-part taxon-name-part-type="tribe">Dryptini</tp:taxon-name-part></tp:taxon-name>), with description of a new species</article-title><source>Zookeys</source><day>07</day><month>02</month><year>2025</year><volume>1226</volume><fpage>183</fpage><lpage>193</lpage><pub-id pub-id-type="doi">10.3897/zookeys.1226.142678</pub-id></mixed-citation></tp:treatment-meta><tp:nomenclature><label>﻿</label><tp:taxon-name>
            <object-id xmlns:xlink="http://www.w3.org/1999/xlink" content-type="arpha" xlink:type="simple">06017AE7-6FCB-5E6A-856E-C278A60E4487</object-id>
            <tp:taxon-name-part taxon-name-part-type="genus" reg="Megadrypta">Megadrypta</tp:taxon-name-part>
            <tp:taxon-name-part taxon-name-part-type="species" reg="mirabilis">mirabilis</tp:taxon-name-part>
          </tp:taxon-name><tp:taxon-authority>Sciaky &amp; Anichtchenko, 2020</tp:taxon-authority><xref ref-type="fig" rid="F2">Figs 2B</xref><xref ref-type="fig" rid="F4">, 4</xref><xref ref-type="fig" rid="F6">, 6B Chinese vernacular name: 巨逮步甲</xref><tp:nomenclature-citation-list><tp:nomenclature-citation><tp:taxon-name>
                <tp:taxon-name-part taxon-name-part-type="genus" reg="Megadrypta">Megadrypta</tp:taxon-name-part>
                <tp:taxon-name-part taxon-name-part-type="species" reg="mirabilis">mirabilis</tp:taxon-name-part>
              </tp:taxon-name><comment>Sciaky &amp; Anichtchenko, 2020: 526.</comment></tp:nomenclature-citation></tp:nomenclature-citation-list></tp:nomenclature><tp:treatment-sec sec-type="material" id="SECID0ESSAE"><title>Material examined.</title><p><bold><italic>Holotype</italic></bold>: China • male, labeled “CHINA. Guangdong, Ruyuan, Nanling Nature Reserve, <named-content xmlns:xlink="http://www.w3.org/1999/xlink" content-type="dwc:verbatimCoordinates" xlink:type="simple"><named-content content-type="geo-json" specific-use="{&#34;type&#34;:&#34;Point&#34;,&#34;coordinates&#34;:[113.016380,24.925790]}" id="NCID0EATAE" xlink:type="simple">24.92579, 113.01638</named-content></named-content>”; “1021 m, 2007.6.18–21 Huang Hao”; <named-content xmlns:xlink="http://www.w3.org/1999/xlink" content-type="dwc:institutional_code" xlink:title="Institute of Zoology, Chinese Academy of Sciences" xlink:href="http://grbio.org/institution/institute-zoology-chinese-academy-sciences" xlink:type="simple">IZAS</named-content>. <bold><italic>Paratype</italic></bold>: China • 1 male, labeled “CHINA. Guangxi Prov., Cenwanglao Shan Nature Reserve”; “2007.8.5 day, Liu Chunxiang coll.”; <named-content xmlns:xlink="http://www.w3.org/1999/xlink" content-type="dwc:institutional_code" xlink:title="Institute of Zoology, Chinese Academy of Sciences" xlink:href="http://grbio.org/institution/institute-zoology-chinese-academy-sciences" xlink:type="simple">IZAS</named-content>.</p></tp:treatment-sec><tp:treatment-sec sec-type="type material" id="SECID0EQTAE"><title>Non-type materials.</title><p>China • 1 female, labeled “CHINA: Hunan, Mt. Mangshan, Jiangjunzhai [in Chinese], 2020.VII-28, 1200 m, Leg. Yuzhou Huang”; <abbrev xmlns:xlink="http://www.w3.org/1999/xlink" xlink:title="personal collection of Yu-Zhou Huang" id="ABBRID0EWTAE" xlink:type="simple">CHYZ</abbrev> • 1 female, labeled “CHINA: Guangxi, Laibin, Jinxiu County, Changtong Township, Guitian Village, 2024.VI-1, leg. Chunfu FENG”; <abbrev xmlns:xlink="http://www.w3.org/1999/xlink" xlink:title="personal collection of Jia-Heng Chen" id="ABBRID0E1TAE" xlink:type="simple">CCJH</abbrev> • 1 female, labeled “Guangdong, Nanling, 2017-8” [in Chinese]; <abbrev xmlns:xlink="http://www.w3.org/1999/xlink" xlink:title="personal collection of Jia-Heng Chen" id="ABBRID0E5TAE" xlink:type="simple">CCJH</abbrev> • 1 male, labeled “CHINA: Guizhou, Leishan County, Mt. Leigongshan, Xiannütang, 1555 m” [in Chinese]; “2024.V.31, <named-content xmlns:xlink="http://www.w3.org/1999/xlink" content-type="dwc:verbatimCoordinates" xlink:type="simple"><named-content content-type="geo-json" specific-use="{&#34;type&#34;:&#34;Point&#34;,&#34;coordinates&#34;:[108.198085,26.373031]}" id="NCID0EFUAE" xlink:type="simple">26.37303146N 108.19808469E</named-content></named-content>, Leg. Ye”; <abbrev xmlns:xlink="http://www.w3.org/1999/xlink" xlink:title="personal collection of Xiao-Han Ye" id="ABBRID0EKUAE" xlink:type="simple">CYXH</abbrev>.</p></tp:treatment-sec><tp:treatment-sec sec-type="diagnosis" id="SECID0EOUAE"><title>Diagnosis.</title><p>Dorsal surface nearly black, with very weak bluish luster; femora dark brown to piceous; mouth parts, tibiae, and tarsi sometimes lighter. Mentum with anterior margin straight at middle. Elytra narrowed toward shoulders; elytral striae incised with large punctures (much smaller than interval width). Median lobe of aedeagus in lateral view equally broadened before apical third and then abruptly narrowed; ventral margin strongly curved before apex.</p></tp:treatment-sec><tp:treatment-sec sec-type="description" id="SECID0ETUAE"><title>Supplementary description.</title><p><abbrev xmlns:xlink="http://www.w3.org/1999/xlink" xlink:title="length of the body" id="ABBRID0EZUAE" xlink:type="simple">BL</abbrev> 13.9–16.1 mm (15.0 mm in the holotype); dorsal and ventral surface nearly black, with very weak bluish luster; mouth parts brown; femora dark brown to piceous; tibiae and tarsi sometimes lighter (Fig. <xref ref-type="fig" rid="F2">2B</xref>). <bold><italic>Head</italic></bold>: labrum trilobate; medial lobe slightly extended anteriorly; anterolateral angles rounded-obtuse, sparsely pubescent near anterior margin; clypeus impunctate and pubescent; vertex densely and coarsely punctate; temporae slightly shorter than eyes, well tumid behind eyes, sparsely and finely pubescent and punctate. <bold><italic>Pronotum</italic></bold>: <abbrev xmlns:xlink="http://www.w3.org/1999/xlink" xlink:title="length of the pronotum" id="ABBRID0EHVAE" xlink:type="simple">PL</abbrev>/<abbrev xmlns:xlink="http://www.w3.org/1999/xlink" xlink:title="width of the pronotum" id="ABBRID0ELVAE" xlink:type="simple">PW</abbrev> 1.62–1.68; lateral margins gradually sinuate twice, behind anterior angles and before posterior angles; sides flattened from above and a little extended laterally near middle, median region elevated. <bold><italic>Elytra</italic></bold>: <abbrev xmlns:xlink="http://www.w3.org/1999/xlink" xlink:title="length of the elytra" id="ABBRID0ESVAE" xlink:type="simple">EL</abbrev>/<abbrev xmlns:xlink="http://www.w3.org/1999/xlink" xlink:title="width of the elytra" id="ABBRID0EWVAE" xlink:type="simple">EW</abbrev> 1.44–1.50; base with 7–8 parascutellar pores, strongly narrowed at shoulders; elytral striae incised with large punctures (much smaller than interval width). <bold><italic>Male genitalia</italic></bold>: median lobe of aedeagus relatively stout (Fig. <xref ref-type="fig" rid="F4">4</xref>), equally thickened before apical third and then abruptly narrowed in lateral view, with ventral margin strongly curved before apical lamella (Fig. <xref ref-type="fig" rid="F4">4A, D</xref>); same in dorsal view, with apical lamella short (<abbrev xmlns:xlink="http://www.w3.org/1999/xlink" xlink:title="length of the apical lamella of the aedeagus" id="ABBRID0EFWAE" xlink:type="simple">ALL</abbrev>/<abbrev xmlns:xlink="http://www.w3.org/1999/xlink" xlink:title="width of apical lamella of the aedeagus" id="ABBRID0EJWAE" xlink:type="simple">ALW</abbrev> 0.46–0.51), obtuse and rounded; endophallus with a central sclerite, hook-shaped in right lateral view (Fig. <xref ref-type="fig" rid="F4">4A</xref>), with blurred border in ventral view (Fig. <xref ref-type="fig" rid="F4">4B</xref>).</p></tp:treatment-sec><tp:treatment-sec sec-type="distribution" id="SECID0EVWAE"><title>Distribution.</title><p>This species is widely distributed in the Nanling Area of southern China (Fig. <xref ref-type="fig" rid="F1">1</xref>), where it is currently recorded from four provinces: in southern Guizhou from Mount Leigongshan (new provincial record); in southern Hunan from Mount Mangshan (new provincial record); in north Guangxi from Mounts Maoershan, Dayaoshan, and Cenwanglaoshan; and in northern Guangdong from the Nanling Natural Reserve.</p></tp:treatment-sec><tp:treatment-sec><!--Section generated to contain objects referenced in tp:taxon-treatment.--><fig id="F2" position="float" orientation="portrait"><object-id xmlns:xlink="http://www.w3.org/1999/xlink" content-type="doi" xlink:type="simple">10.3897/zookeys.1226.142678.figure2</object-id><object-id xmlns:xlink="http://www.w3.org/1999/xlink" content-type="arpha" xlink:type="simple">9CDC06EB-824D-5DE7-A519-4CDBCF88CC9B</object-id><label>Figure 2.</label><caption><p>Habitus of <italic><tp:taxon-name><tp:taxon-name-part taxon-name-part-type="genus" reg="Megadrypta">Megadrypta</tp:taxon-name-part></tp:taxon-name></italic> spp. <bold>A</bold> holotype of <italic><tp:taxon-name><tp:taxon-name-part taxon-name-part-type="genus" reg="Megadrypta">M.</tp:taxon-name-part><tp:taxon-name-part taxon-name-part-type="species" reg="maozhoui">maozhoui</tp:taxon-name-part></tp:taxon-name></italic> sp. nov. <bold>B</bold> female of <italic><tp:taxon-name><tp:taxon-name-part taxon-name-part-type="genus" reg="Megadrypta">M.</tp:taxon-name-part><tp:taxon-name-part taxon-name-part-type="species" reg="mirabilis">mirabilis</tp:taxon-name-part></tp:taxon-name></italic> from Hunan. Scale bar: 5.0 mm.</p></caption><graphic xmlns:xlink="http://www.w3.org/1999/xlink" xlink:href="zookeys-1226-183_article-142678__-g002.jpg" position="float" orientation="portrait" xlink:type="simple" id="oo_1244300.jpg"><uri content-type="original_file" xlink:type="simple">https://binary.pensoft.net/fig/1244300</uri></graphic></fig><fig id="F4" position="float" orientation="portrait"><object-id xmlns:xlink="http://www.w3.org/1999/xlink" content-type="doi" xlink:type="simple">10.3897/zookeys.1226.142678.figure4</object-id><object-id xmlns:xlink="http://www.w3.org/1999/xlink" content-type="arpha" xlink:type="simple">3E436279-15CB-5D20-80A0-A3C2076373FB</object-id><label>Figure 4.</label><caption><p>Median lobe of aedeagus, <italic><tp:taxon-name><tp:taxon-name-part taxon-name-part-type="genus" reg="Megadrypta">Megadrypta</tp:taxon-name-part><tp:taxon-name-part taxon-name-part-type="species" reg="mirabilis">mirabilis</tp:taxon-name-part></tp:taxon-name></italic>. <bold>A</bold> right lateral view <bold>B</bold> ventral view <bold>C</bold> dorsal view <bold>D</bold> left lateral view. Scale bar: 1.0 mm.</p></caption><graphic xmlns:xlink="http://www.w3.org/1999/xlink" xlink:href="zookeys-1226-183_article-142678__-g004.jpg" position="float" orientation="portrait" xlink:type="simple" id="oo_1244302.jpg"><uri content-type="original_file" xlink:type="simple">https://binary.pensoft.net/fig/1244302</uri></graphic></fig><fig id="F6" position="float" orientation="portrait"><object-id xmlns:xlink="http://www.w3.org/1999/xlink" content-type="doi" xlink:type="simple">10.3897/zookeys.1226.142678.figure6</object-id><object-id xmlns:xlink="http://www.w3.org/1999/xlink" content-type="arpha" xlink:type="simple">A210621C-F7C8-56BD-9C3C-0549E3C84866</object-id><label>Figure 6.</label><caption><p>Mentum of <italic><tp:taxon-name><tp:taxon-name-part taxon-name-part-type="genus" reg="Megadrypta">Megadrypta</tp:taxon-name-part></tp:taxon-name></italic> spp. <bold>A</bold><italic><tp:taxon-name><tp:taxon-name-part taxon-name-part-type="genus" reg="Megadrypta">M.</tp:taxon-name-part><tp:taxon-name-part taxon-name-part-type="species" reg="maozhoui">maozhoui</tp:taxon-name-part></tp:taxon-name></italic> sp. nov. <bold>B</bold><italic><tp:taxon-name><tp:taxon-name-part taxon-name-part-type="genus" reg="Megadrypta">M.</tp:taxon-name-part><tp:taxon-name-part taxon-name-part-type="species" reg="mirabilis">mirabilis</tp:taxon-name-part></tp:taxon-name></italic>. Scale bar: 0.5 mm.</p></caption><graphic xmlns:xlink="http://www.w3.org/1999/xlink" xlink:href="zookeys-1226-183_article-142678__-g006.jpg" position="float" orientation="portrait" xlink:type="simple" id="oo_1244304.jpg"><uri content-type="original_file" xlink:type="simple">https://binary.pensoft.net/fig/1244304</uri></graphic></fig><fig id="F1" position="float" orientation="portrait"><object-id xmlns:xlink="http://www.w3.org/1999/xlink" content-type="doi" xlink:type="simple">10.3897/zookeys.1226.142678.figure1</object-id><object-id xmlns:xlink="http://www.w3.org/1999/xlink" content-type="arpha" xlink:type="simple">1A5CF65D-6313-5315-8327-0C33CF99149A</object-id><label>Figure 1.</label><caption><p>Distribution map for <italic><tp:taxon-name><tp:taxon-name-part taxon-name-part-type="genus" reg="Megadrypta">Megadrypta</tp:taxon-name-part></tp:taxon-name></italic> spp. Red circles: <italic><tp:taxon-name><tp:taxon-name-part taxon-name-part-type="genus" reg="Megadrypta">M.</tp:taxon-name-part><tp:taxon-name-part taxon-name-part-type="species" reg="mirabilis">mirabilis</tp:taxon-name-part></tp:taxon-name></italic> Sciaky &amp; Anichtchenko; yellow circles: <italic><tp:taxon-name><tp:taxon-name-part taxon-name-part-type="genus" reg="Megadrypta">M.</tp:taxon-name-part><tp:taxon-name-part taxon-name-part-type="species" reg="maozhoui">maozhoui</tp:taxon-name-part></tp:taxon-name></italic> sp. nov.</p></caption><graphic xmlns:xlink="http://www.w3.org/1999/xlink" xlink:href="zookeys-1226-183_article-142678__-g001.jpg" position="float" orientation="portrait" xlink:type="simple" id="oo_1244299.jpg"><uri content-type="original_file" xlink:type="simple">https://binary.pensoft.net/fig/1244299</uri></graphic></fig></tp:treatment-sec></tp:taxon-treatment>
